# Supplementary material for: Laryngopharyngeal Mucosal Injury Due to Nasogastric Tube Insertion during Cardiopulmonary Resuscitation: A Retrospective Cohort Study
Source: J Clin Med. 2024 Jan 2;13(1):261. doi: 10.3390/jcm13010261 (PMC10780124; doi:10.3390/jcm13010261)
Supplement: Supplementary file 1 [file jcm-13-00261-s001.zip]

Archive with 5 entries (4 files):
- supple/
- supple/Video 1.mp4
- supple/Video 2.mp4
- supple/Video 3.mp4
- supple/Video 4.mp4
